# Supplementary material for: A preliminary integrated genetic map distinguishes every chromosome pair and locates essential genes related to abiotic adaptation of Crassostrea angulata/gigas
Source: BMC Genet. 2018 Nov 15;19:104. doi: 10.1186/s12863-018-0689-5 (PMC6238303; doi:10.1186/s12863-018-0689-5)
Supplement: Supplementary file 2 — Table S2. Data of BAC-contigs annotations. (XLSX 19 kb) [file 12863_2018_689_MOESM2_ESM.xlsx]

## Sheet: Sheet 1
BAC-contig	CGI (Accesion)	Length (pb)	Query cover (%)	E-value	Ident (%)	Contig coordinates	Relative orientation	Name	Gene name Abbrev.
Contig1	CGI_10003519	11773	94	0	97	97366-110261	-	Metallothionein	Mt
Contig1	CGI_10003520	237	100	4e-111	97	94964-95194	-	Novel protein coding	NPC
Contig1	CGI_10003521	52621	99	0	98	40160-90612	-	Filamin-C	Flnc
Contig1	CGI_10006499	12621	98	0	98	236654-249251	-	Novel protein coding	NPC
Contig1	CGI_10006500	237	100	1e-117	99	234503-234739	-	Novel protein coding	NPC
Contig1	CGI_10006501	4771	98	0	92	227545-232853	-	Nudix hydrolase 20	NUDT20
Contig1	CGI_10006502	8982	94	0	98	215610-225427	-	JmjC domain-containing protein C2orf60-like protein	jmjC
Contig1	CGI_10006503	540	100	4e-141	96	213409-214530	-	Novel protein coding	NPC
Contig1	CGI_10006505	3717	100	0	99	199618-203436	-	Novel protein coding	NPC
Contig1	CGI_10012041	6469	96	0	95	113702-128603	-	Tripartite motif-containing protein 3	TRIM3
Contig1	CGI_10021192	16214	100	0	97	157810-174894	-	Neurogenic locus notch-like protein 4	NOTCH4
Contig1	CGI_10021193	2499	100	0	97	149225-151902	-	Caveolin	Cav
Contig1	CGI_10021194	1863	100	0	93	135741-136841	-	Metallothionein	Mt
Contig1	CGI_10021194	1863	100	0	93	145743-147370	-	Metallothionein	Mt
Contig1	CGI_10021196	1509	100	0	95	135313-136841	-	Metallothionein	Mt
Contig2	CGI_10007490	5334	100	0	98	15198-20547	-	Myeloid differentiation primary response protein MyD88	Myd88
Contig2	CGI_10007491	9108	98	0	96	1113-10276	-	Novel protein coding	NPC
Contig2	CGI_10012722	944	100	0	99	121523-122467	+	Myeloid differentiation primary response protein MyD88	Myd88
Contig2	CGI_10012724	306	100	1e-157	99	131903-132208	+	Novel protein coding	NPC
Contig2	CGI_10012725	7821	100	0	98	135057-142835	+	Myeloid differentiation primary response protein MyD88	Myd88
Contig2	CGI_10012727	15279	90	0	91	155191-168969	+	Putative GTP-binding protein 6	GTPBP6
Contig2	CGI_10012729	26046	94	0	97	169124-193726	+	LIM domain and actin-binding protein 1	LIMA1
Contig2	CGI_10012730	1465	100	0	97	195459-196921	+	Novel protein coding	NPC
Contig2	CGI_10012731	7664	100	0	97	197122-209467	+	Novel protein coding	NPC
Contig2	CGI_10012732	2876	100	0	99	233186-236063	+	Calcineurin-binding protein cabin-1	Cabin1
Contig2	CGI_10012733	5731	99	0	98	237604-243298	+	Di-N-acetylchitobiase	Ctbs
Contig3	CGI_10014190	3183	100	0	98	7750-10995	+	Thyroid transcription factor 1-associated protein 26	TTF-1-AP 26
Contig3	CGI_10014191	1179	100	0	99	24869-26047	+	Orexin receptor type 2	Ox2-R
Contig3	CGI_10016970	356	100	0	99	139972-140327	-	Novel protein coding	NPC
Contig3	CGI_10016971	9565	100	0	99	127598-132687	-	WD repeat-containing protein 86	WDRC86
Contig3	CGI_10016971	9565	100	0	99	118264-122773	-	WD repeat-containing protein 86	WDRC86
Contig3	CGI_10016973	6553	99	0	98	84437-91128	-	Novel protein coding	NPC
Contig3	CGI_10016974	4167	98	0	94	76911-81181	-	Novel protein coding	NPC
Contig3	CGI_10016975	11107	96	0	98	51568-63804	-	Cys-loop ligand-gated ionic channel	CLGC
Contig4	CGI_10001985	3641	100	0	100	146743-150383	-	Novel protein coding	NPC
Contig4	CGI_10002673	22289	100	0	99	196326-218618	-	Tripartite motif-containing protein 45	TRIM45
Contig4	CGI_10002674	1171	100	0	100	187560-188730	-	Complement C1q-like protein 3	C1QL3
Contig4	CGI_10002675	159	100	0	100	180908-182497	-	Tripartite motif-containing protein 45	TRIM45
Contig4	CGI_10020618	954	96	0	98	16541-24303	+	NADH dehydrogenase [ubiquinone] 1 beta subcomplex subunit 11, mitochondrial
Contig4	CGI_10020619	648	100	0	100	24598-25245	+	Novel protein coding	NPC
Contig4	CGI_10020620	7238	100	0	100	28194-35431	+	Neurogenic locus notch-like protein 2	NDUFB11
Contig4	CGI_10020621	3582	100	0	100	36389-40052	+	Putative imidazolonepropionase	hutI
Contig4	CGI_10020622	7654	100	0	100	40491-48144	+	Coiled-coil domain-containing protein 37	Ccdc37
Contig4	CGI_10020623	4362	100	0	100	48793-53154	+	Ribonuclease P protein subunit p30	Rpp30
Contig4	CGI_10020624	3452	96	0	100	53547-57253	+	Novel protein coding	NPC
Contig4	CGI_10020625	6272	100	0	100	64169-70440	+	Tryptase gamma	TPSG
Contig4	CGI_10020626	20518	100	0	100	84595-105112	+	Protein sidekick-2	sdk2
Contig4	CGI_10020627	8673	100	0	99	105255-113927	+	Tyrosine-protein phosphatase 99A	Ptp99a
Contig4	CGI_10020628	265	100	0	100	120238-122887	+	Metalloproteinase inhibitor 1; Tissue inhibitor of metalloproteinase TIMP	TIMP1
Contig4	CGI_10020629	2046	100	0	100	126364-128409	+	Metalloproteinase inhibitor 3; Tissue inhibitor of metalloproteinase TIMP 1.1	TIMP1
Contig4	CGI_10020630	5185	100	0	100	130590-135774	+	WD40 repeat-containing protein SMU1	SMU1
Contig4	CGI_10020631	7023	100	0	99	139363-146385	+	N-acetyltransferase ats1	ats1
Contig4	CGI_10022660	342	94	4e-169	100	1-324	-	Novel protein coding	NPC
Contig5	CGI_10001334	761	100	0	95	101404-111405	+	Ribonuclease P protein subunit p40	Rpp40
Contig5	CGI_10017323	669	99	0	97	175086-180631	+	Kelch-like protein 13	KLHL
Contig5	CGI_10017324	1776	97	0	96	182789-184811	+	Sodium-and chloride-dependent betaine transporter	SLC6A12
Contig5	CGI_10020791	3818	92	0	98	121768-125934	+	Pleckstrin-like protein domain-containing family B member 2	PlekHB2
Contig5	CGI_10020792	1126	93	0	95	142089-151505	+	Proteasome subunit beta type-8	Psmb8
Contig5	CGI_10025989	1242	100	0	99	36217-37458	+	Novel protein coding	NPC
Contig5	CGI_10025990	6589	100	0	98	41541-48166	+	Novel protein coding	NPC
Contig5	CGI_10025993	2648	98	0	99	55418-57766	+	Steroid 17-alpha-hydroxylase/17,20 lyase	CYP17
Contig5	CGI_10025995	7232	100	0	97	72657-79856	+	E3 ubiquitin-protein ligase MYLIP	MYLIP
Contig5	CGI_10025996	3355	100	0	98	85837-88934	+	Pyruvate dehydrogenase phosphatase regulatory subunit	Pdp1
Contig6	CGI_10014188	1356	100	0	98	125150-126502	-	Galanin receptor type 2	Galr2
Contig6	CGI_10014189	858	100	0	97	121893-122750	-	Alpha-2A adrenergic receptor	Adra2a
Contig6	CGI_10014190	3183	100	0	98	111257-114502	-	Thyroid transcription factor 1-associated protein 26	Tap26
Contig6	CGI_10014191	1179	100	0	99	96205-97383	-	Orexin receptor type 2	Ox2-R
Contig6	CGI_10016973	6553	99	0	98	31167-37858	+	Novel protein coding	NPC
Contig6	CGI_10016974	4167	98	0	94	41114-45384	+	Novel protein coding	NPC
Contig6	CGI_10016975	11107	96	0	98	58490-70726	+	Cys-loop ligand-gated ionic channel	CLGC
Contig7	CGI_10007490	5334	100	0	98	203259-208607	+	Myeloid differentiation primary response protein MyD88	MyD88
Contig7	CGI_10007491	9108	98	0	93	213572-223263	+	Novel protein coding	NPC
Contig7	CGI_10012721	1077	100	0	94	115590-116627	-	Heavy metal-binding protein HIP	HIP_MYTED
Contig7	CGI_10012722	944	100	0	99	85829-86775	-	Myeloid differentiation primary response protein MyD88	MYD88
Contig7	CGI_10012724	306	100	1e-123	91	76089-76376	-	Novel protein coding	NPC
Contig7	CGI_10012725	7821	100	0	99	65493-73288	-	Myeloid differentiation primary response protein MyD88	MYD88
Contig7	CGI_10012726	2068	100	0	98	55999-58072	-	Thioredoxin-like protein 4A	TXNL4A
Contig7	CGI_10012727	15279	91	0	95	36759-53656	-	Putative GTP-binding protein 6	GTPBP6
Contig7	CGI_10012729	26046	94	0	98	12261-36605	-	LIM domain and actin-binding protein 1	LIMA1
Contig7	CGI_10012730	1465	100	0	98	9086-10543	-	Novel protein coding	NPC
Contig7	CGI_10012731	7664	100	0	98	1182-8846	-	Novel protein coding	NPC
Contig7	CGI_10018682	1885	100	0	95	166630-168492	+	Disrupted in renal carcinoma protein 2-like protein	CGI_10018682
Contig8	CGI_10017323	669	96	0	98	179477-186666	+	Kelch-like protein 13	KLHL13
Contig8	CGI_10017324	1776	100	0	98	188893-190685	+	Sodium-and chloride-dependent betaine transporter	SLC6A12
Contig8	CGI_10020791	3818	99	0	97	114218-118646	+	Pleckstrin-like protein domain-containing family B member 2	PLEKHB2
Contig8	CGI_10020792	1126	92	0	97	134635-143904	+	Proteasome subunit beta type-8	Psmb8
Contig8	CGI_10025989	1242	100	0	99	8732-9973	+	Novel protein coding	NPC
Contig8	CGI_10025990	6589	100	0	99	17783-24384	+	Novel protein coding	NPC
Contig8	CGI_10025991	504	100	0	96	31596-32100	+	Novel protein coding	NPC
Contig8	CGI_10025993	2648	100	0	99	36711-39372	+	Steroid 17-alpha-hydroxylase/17,20 lyase	Cyp17a1
Contig8	CGI_10025995	7232	100	0	97	55507-62680	+	E3 ubiquitin-protein ligase MYLIP	Mylip
Contig8	CGI_10025996	3355	100	0	98	68842-71935	+	Pyruvate dehydrogenase phosphatase regulatory subunit	Pdpr
Contig9	CGI_10020475	3961	100	0	97	137485-141389	-	NF-kappa-B inhibitor cactus	cact
Contig9	CGI_10020476	26	100	0	93	121198-123653	-	DNA replication complex GINS protein PSF1	psf1
Contig9	CGI_10020477	9947	96	0	96	106150-118475	-	Adenylosuccinate synthetase	Adss
Contig9	CGI_10020480	514	100	0	96	74586-75099	-	Mitochondrial import inner membrane translocase subunit Tim9	Tim9
Contig9	CGI_10020481	5237	96	0	93	61790-72494	-	Novel protein coding	NPC
Contig9	CGI_10020482	4733	100	0	99	52587-57322	-	Enhanced at puberty protein 1-like protein B	CGI_10020482
Contig9	CGI_10020484	45	95	0	98	12489-16815	-	Microtubule-associated proteins 1A/1B light chain 3C	MAP1LC3C
Contig10	CGI_10006879	1539	100	0	99	178037-179575	-	Novel protein coding	NPC
Contig10	CGI_10006880	6234	100	0	99	166586-174029	-	ADAMTS-like protein 3	Adamtsl3
Contig10	CGI_10006881	2728	100	0	99	160208-162933	-	F-box only protein 22	FBX22
Contig10	CGI_10006883	3994	100	0	98	115024-118974	-	Novel protein coding	NPC
Contig10	CGI_10006884	2643	100	0	98	109196-112027	-	Novel protein coding	NPC
Contig11	AY331706	835	98	2e-82	100	154781-179742	+	MT-IIG (C. virginica)	Mt-IIG
Contig11	XM011457369	8579	95	4e-148	89	79498-139637	-	Filamin-A-like (C.gigas predicted)	Flna
BAC127F5	CGI_10005892	3457	100	0	96	78727-82178	+	Serine/threonine-protein kinase 19	Stk19
BAC127F5	CGI_10005893	3877	100	0	93	83131-86972	+	Protein Dom3Z	Dom3Z
BAC127F5	CGI_10005894	1359	100	0	99	89587-90945	+	ZZ-type zinc finger-containing protein 3	Zzz3
BAC127F5	CGI_10005895	1071	100	0	96	100592-101653	+	Rhodopsin, GQ-coupled	CGI_10005895
BAC127F5	CGI_10005896	1050	100	0	99	124960-126009	+	C3a anaphylatoxin chemotactic receptor	C3ar1
BAC127F5	CGI_10007219	1124	100	0	99	20303-21419	-	Melatonin receptor type 1B	Mtnr1B
BAC127F5	CGI_10007219	1124	100	0	99	51116-52218	-	Melatonin receptor type 1B	Mtnr1B
BAC127F5	CGI_10007220	4528	99	0	99	19912-26957	-	G-protein coupled receptor moody	moody
