# Supplementary material for: A preliminary integrated genetic map distinguishes every chromosome pair and locates essential genes related to abiotic adaptation of Crassostrea angulata/gigas
Source: BMC Genet. 2018 Nov 15;19:104. doi: 10.1186/s12863-018-0689-5 (PMC6238303; doi:10.1186/s12863-018-0689-5)
Supplement: Supplementary file 3 — Table S3. Summary of Gene Ontology term enrichment statistics. (XLSX 2457 kb) [file 12863_2018_689_MOESM3_ESM.xlsx]

## Sheet: Contig 1
Go Term	Frequency	Percentage	Category	Description
GO:0070836	11	10.8911	P	caveola assembly
GO:0000139	11	10.8911	C	Golgi membrane
GO:0005515	9	8.91089	F	protein binding
GO:0000049	7	6.93069	F	tRNA binding
GO:0005901	11	10.8911	C	caveola
GO:0016706	7	6.93069	F	oxidoreductase activity, acting on paired donors, with incorporation or reduction of molecular oxygen, 2-oxoglutarate as one donor, and incorporation of one atom each of oxygen into both donors
GO:0031591	7	6.93069	P	wybutosine biosynthetic process
GO:0016020	5	4.9505	C	membrane
GO:0016021	12	11.8812	C	integral component of membrane
GO:0046872	6	5.94059	F	metal ion binding
GO:0005509	5	4.9505	F	calcium ion binding
GO:0007156	5	4.9505	P	homophilic cell adhesion via plasma membrane adhesion molecules
GO:0008270	2	1.9802	F	zinc ion binding
GO:0051015	2	1.9802	F	actin filament binding
GO:0016787	1	0.990099	F	hydrolase activity

## Sheet: Contig 2
Go Term	Frequency	Percentage	Category	Description
GO:0005515	9	23.6842	F	protein binding
GO:0007165	9	23.6842	P	signal transduction
GO:0016021	6	15.7895	C	integral component of membrane
GO:0004553	5	13.1579	F	hydrolase activity, hydrolyzing O-glycosyl compounds
GO:0005975	5	13.1579	P	carbohydrate metabolic process
GO:0005525	2	5.26316	F	GTP binding
GO:0008270	2	5.26316	F	zinc ion binding

## Sheet: Contig 3
Go Term	Frequency	Percentage	Category	Description
GO:0016021	11	23.4043	C	integral component of membrane
GO:0004930	5	10.6383	F	G-protein coupled receptor activity
GO:0004983	5	10.6383	F	neuropeptide Y receptor activity
GO:0005230	5	10.6383	F	extracellular ligand-gated ion channel activity
GO:0006810	5	10.6383	P	transport
GO:0006811	5	10.6383	P	ion transport
GO:0007186	5	10.6383	P	G-protein coupled receptor signaling pathway
GO:0016020	5	10.6383	C	membrane
GO:0005515	1	2.12766	F	protein binding

## Sheet: Contig 4
Go Term	Frequency	Percentage	Category	Description
GO:0005515	17	9.60452	F	protein binding
GO:0005737	11	6.21469	C	cytoplasm
GO:0016787	11	6.21469	F	hydrolase activity
GO:0016810	11	6.21469	F	hydrolase activity, acting on carbon-nitrogen (but not peptide) bonds
GO:0016812	11	6.21469	F	hydrolase activity, acting on carbon-nitrogen (but not peptide) bonds, in cyclic amides
GO:0019556	11	6.21469	P	histidine catabolic process to glutamate and formamide
GO:0005622	10	5.64972	C	intracellular
GO:0008270	10	5.64972	F	zinc ion binding
GO:0005576	8	4.51977	C	extracellular region
GO:0008191	8	4.51977	F	metalloendopeptidase inhibitor activity
GO:0016021	8	4.51977	C	integral component of membrane
GO:0005509	7	3.9548	F	calcium ion binding
GO:0003824	5	2.82486	F	catalytic activity
GO:0004540	5	2.82486	F	ribonuclease activity
GO:0007154	5	2.82486	P	cell communication
GO:0007275	5	2.82486	P	multicellular organism development
GO:0008033	5	2.82486	P	tRNA processing
GO:0016020	5	2.82486	C	membrane
GO:0004725	4	2.25989	F	protein tyrosine phosphatase activity
GO:0006470	4	2.25989	P	protein dephosphorylation
GO:0016311	4	2.25989	P	dephosphorylation
GO:0016791	4	2.25989	F	phosphatase activity
GO:0004252	3	1.69492	F	serine-type endopeptidase activity
GO:0006508	3	1.69492	P	proteolysis
GO:0008080	2	1.12994	F	N-acetyltransferase activity

## Sheet: Contig 5
Go Term	Frequency	Percentage	Category	Description
GO:0005515	19	11.7284	F	protein binding
GO:0008270	17	10.4938	F	zinc ion binding
GO:0016021	10	6.17284	C	integral component of membrane
GO:0004175	9	5.55556	F	endopeptidase activity
GO:0004298	9	5.55556	F	threonine-type endopeptidase activity
GO:0005622	9	5.55556	C	intracellular
GO:0005839	9	5.55556	C	proteasome core complex
GO:0051603	9	5.55556	P	proteolysis involved in cellular protein catabolic process
GO:0005856	8	4.93827	C	cytoskeleton
GO:0016874	8	4.93827	F	ligase activity
GO:0004497	5	3.08642	F	monooxygenase activity
GO:0004930	5	3.08642	F	G-protein coupled receptor activity
GO:0005328	5	3.08642	F	neurotransmitter:sodium symporter activity
GO:0005506	5	3.08642	F	iron ion binding
GO:0006836	5	3.08642	P	neurotransmitter transport
GO:0007186	5	3.08642	P	G-protein coupled receptor signaling pathway
GO:0008528	5	3.08642	F	G-protein coupled peptide receptor activity
GO:0016705	5	3.08642	F	oxidoreductase activity, acting on paired donors, with incorporation or reduction of molecular oxygen
GO:0016829	5	3.08642	F	lyase activity
GO:0020037	5	3.08642	F	heme binding
GO:0055114	5	3.08642	P	oxidation-reduction process

## Sheet: Contig 6
Go Term	Frequency	Percentage	Category	Description
GO:0016021	21	27.6316	C	integral component of membrane
GO:0004930	15	19.7368	F	G-protein coupled receptor activity
GO:0007186	15	19.7368	P	G-protein coupled receptor signaling pathway
GO:0004983	5	6.57895	F	neuropeptide Y receptor activity
GO:0005230	5	6.57895	F	extracellular ligand-gated ion channel activity
GO:0006810	5	6.57895	P	transport
GO:0006811	5	6.57895	P	ion transport
GO:0016020	5	6.57895	C	membrane

## Sheet: Contig 7
Go Term	Frequency	Percentage	Category	Description
GO:0005515	10	24.3902	F	protein binding
GO:0007165	9	21.9512	P	signal transduction
GO:0000398	8	19.5122	P	mRNA splicing, via spliceosome
GO:0005681	8	19.5122	C	spliceosomal complex
GO:0005525	2	4.87805	F	GTP binding
GO:0008270	2	4.87805	F	zinc ion binding
GO:0016021	2	4.87805	C	integral component of membrane

## Sheet: Contig 8
Go Term	Frequency	Percentage	Category	Description
GO:0005515	38	10.5556	F	protein binding
GO:0008270	34	9.44444	F	zinc ion binding
GO:0016021	20	5.55556	C	integral component of membrane
GO:0004175	18	5	F	endopeptidase activity
GO:0004298	18	5	F	threonine-type endopeptidase activity
GO:0005622	18	5	C	intracellular
GO:0005839	18	5	C	proteasome core complex
GO:0051603	18	5	P	proteolysis involved in cellular protein catabolic process
GO:0005856	16	4.44444	C	cytoskeleton
GO:0016874	16	4.44444	F	ligase activity
GO:0003677	12	3.33333	F	DNA binding
GO:0003713	12	3.33333	F	transcription coactivator activity
GO:0006355	12	3.33333	P	regulation of transcription, DNA-templated
GO:0004497	10	2.77778	F	monooxygenase activity
GO:0004930	10	2.77778	F	G-protein coupled receptor activity
GO:0005328	10	2.77778	F	neurotransmitter:sodium symporter activity
GO:0005506	10	2.77778	F	iron ion binding
GO:0006836	10	2.77778	P	neurotransmitter transport
GO:0007186	10	2.77778	P	G-protein coupled receptor signaling pathway
GO:0008528	10	2.77778	F	G-protein coupled peptide receptor activity
GO:0016705	10	2.77778	F	oxidoreductase activity, acting on paired donors, with incorporation or reduction of molecular oxygen
GO:0016829	10	2.77778	F	lyase activity
GO:0020037	10	2.77778	F	heme binding
GO:0055114	10	2.77778	P	oxidation-reduction process

## Sheet: Contig 9
Go Term	Frequency	Percentage	Category	Description
GO:0000287	11	9.2437	F	magnesium ion binding
GO:0004019	11	9.2437	F	adenylosuccinate synthase activity
GO:0005525	11	9.2437	F	GTP binding
GO:0005737	11	9.2437	C	cytoplasm
GO:0006164	11	9.2437	P	purine nucleotide biosynthetic process
GO:0044208	11	9.2437	P	'de novo' AMP biosynthetic process
GO:0005739	10	8.40336	C	mitochondrion
GO:0015031	10	8.40336	P	protein transport
GO:0046872	10	8.40336	F	metal ion binding
GO:0005634	9	7.56303	C	nucleus
GO:0006260	9	7.56303	P	DNA replication
GO:0006914	2	1.68067	P	autophagy
GO:0007224	2	1.68067	P	smoothened signaling pathway
GO:0005515	1	0.840336	F	protein binding

## Sheet: Contig 10
Go Term	Frequency	Percentage	Category	Description
GO:0005515	8	21.6216	F	protein binding
GO:0005578	7	18.9189	C	proteinaceous extracellular matrix
GO:0008233	7	18.9189	F	peptidase activity
GO:0008237	7	18.9189	F	metallopeptidase activity
GO:0008270	7	18.9189	F	zinc ion binding
GO:0003824	1	2.7027	F	catalytic activity

[truncated: 2 more sheets: Contig 11, BAC127F5]
